# Supplementary material for: Congenital disorders of glycosylation (CDG): state of the art in 2022
Source: Orphanet J Rare Dis. 2023 Oct 19;18:329. doi: 10.1186/s13023-023-02879-z (PMC10585812; doi:10.1186/s13023-023-02879-z)
Supplement: Supplementary file 1 — Additional file 1. CDG state of the art until 2022: glycosylation pathways, phenotypes, genotypes, inheritance patterns, biomarkers, disease models, and treatments. [file 13023_2023_2879_MOESM1_ESM.xlsx]

## Sheet: Supplementary Table 1
Defective gene	Disease designation(s)	MIM phenotype	Inheritance	Nervous system (CNS)	Eyes	Heart	Liver	Kidneys	GI system	Skeletal muscles	Skeleton	Skin	Immune system	Dysmorphia	Other	Biochemical pathway/ Subcellular location	TIEF pattern	Other biomarker(s)	Disease models	Targeted treatment	Year when the first patient(s) reported/genetically confirmed	References
N-linked glycosylation defects
ALG1	ALG1-CDG	608540	AR	X	X				X				(X)	X	X (blood)	Mannosylation (transfers the first mannose)/ ER (cytosolic side)	Type 1	N-tetrasaccharide (Neu5Acα2,6Galβ1,4-GlcNAcβ1,4GlcNA) accumulation (sera, plasma and fibroblasts)	Yeast Saccharomyces cerevisiae models (temperature sensitive mutants)	Mannose supplementation (tested in vitro)	2004	Bogdańska et al 2021; Ng et al 2016; Bengtson et al., 2015; Grubenmann et al 2004
ALG2 (defects cause a multisystem disease and muscular involvement)	ALG2-CDG	607906	AR	X	X		X								X (blood)	Mannosylation (transfers 2nd and 3rd mannoses)/ ER (cytosolic side)	Type 1 pattern (accumulation of high mannosylated glycoforms, such as oligomannose and hybrid type N-glycans)	NA	Knockin teleost medaka fish model (alg2p.G336*/p.G336*); hematopoietic stem cell-specific zebrafish knockdown model; Yeast S. cerevisiae model (temperature sensitive mutant)	NA	2003	Gücüm et al 2021; Papazoglu et al 2021;Kasper et al 2020; Monies et al 2014; Cossins et al 2013; Janik et al 2003
	Congenital myasthenic syndrome 14 (milder phenotype with milder glycosylation defects)	616228	AR							X	X (including joint contractures)						Normal or mild hypoglycosylation Tf pattern	Mildly increased serum CK		Pyridostigmine (cholinesterase inhibitors)	2013
ALG3	ALG3-CDG	601110	AR	X	X		X		X		X		(X)	X		Mannosylation (transfers 6th mannose)/ ER (luminal side)	Type 1	Plasma glycoprotein hypoglycosylation; characteristic polymannose structures (increased N-linked Man0–4 and reduced Man6 and Man8–9 levels)	Yeast S. cerevisiae model (knockout strain)	NA	1999	Alsharhan et al 2021; Chen et al 2019; Bailey et al 2012
ALG6	ALG6-CDG	603147	AR	X	X				X		(X)		(X)		(X) (behavioral problems)	Glucosylation (transfers 1st glucose)/ ER (luminal side)	Type 1	Decreased LDL, cholesterol and apolipoprotein B levels	Yeast S. cerevisiae model (knockout strain); CHO (MI8-5 mutant) cellular model	NA	1998	Morava et al 2016; Uchimura et al 2005; Westphal et al 2003
ALG8 (defects cause both a multisystem disease and a mono-organ condition)	ALG8-CDG	608104	AR	X	X				X		(X) (digit malformations)	(X)		X	X (blood)	Glucosylation (transfers 2nd glucose)/ ER (luminal side)	Type 1	Plasma glycoprotein hypoglycosylation	Knockout epithelial mouse cellular model; Yeast S. cerevisiae model (knockout strain)	NA	2003	Vuillaumir-Barrot et al 2019; Besse et al 2017; Hock et al 2015; Uchimura et al 2005
	Polycystic liver disease 3 with or without kidney cysts	617874	AD				X	(X)									NA	Decreased Pkd1 levels and glycosylation			2017	Besse et al 2017
ALG9 (defects cause multisystem diseases of variable severity, with more or less severe skeletal involvement, as well as a polycystic disease affecting only up to 2 organs)	ALG9-CDG	608776	AR	X		X	X	(X) (associated with less severe cases)			(X) (associated with more severe cases)			X		Mannosylation (transfers 7th and 9th mannoses)/ ER (luminal side)	Type 1	Defective LLO assembly with N-glycoprofilling revealing reduced N-linked Man7, Man 8 and Man9 and increased N-Man6, Man5 and Man4	Dictyostelium discoideum (HL241 mutant strain); S. cerevisiae yeast model (knockout strain)	NA	2004	Chen et al 2019;Davis et al 2017; Hykollari et al 2013; Frank and Aebi 2005
	Polycystic kidney and liver disease	608776	AD				(X)	X									NA	Defective PC1 glycosylation	Knockout mouse kidney tubular epithelial cellular model		2019	Besse et al 2019
ALG10	ALG10-CDG (progressive myoclonus epilepsy)	NA	AR	X							X (scoliosis)					Glucosylation/ ER	NA	ICAM1 and LAMP1 hypoglycosylation	Yeast S. cerevisiae models (knockout strain)	NA	2021	Courage et al 2021; Burda and Aebi 1998
ALG11	ALG11-CDG	613661	AR	X	X				X					X	(X) (hearing impairment, body temperature oscillations)	Mannosylation (transfers 4th and 5th mannoses)/ ER (cytosolic side)	Type 1	Accumulation of shortened dolichol-linked oligosaccharides (fibroblasts); GP130 hypoglycosylation	Knockout and knockin yeast S. cerevisiae models	NA	2010	Haanpää et al 2019; Absmanner et al 2010
ALG12	ALG12-CDG	607143	AR	X		(X)			X		(X)		X	X	X (blood); (X) (genitourinary system - exclusive of male patients)	Mannosylation (transfers 8th mannose)/ ER (luminal side)	Type 1	Decreased serum IgG levels with abnormal glycosylation, i.e accumulation of high-mannose and hybrid structures (similar alterations are found in other serum glycoproteins)	S. cerevisiae yeast models (knockout and inducible strains)	NA	2002	Hiraide et al 2021; Messina et al 2020; Morena-Barrio et al 2020;Tahata et al 2019; Sturiale et al 2019; Frank and Aebi 2005; Grubenmann et al 2002
ALG13	ALG13-CDG (epileptic encephalopathy 36 - affects almost exclusively females harbouring the de novo variant c.320G>A; p.N107S)	300884	XL	X	(X)				(X)		(X)					GlcNAcylation (transfers 2nd GlcNAc)/ ER (cytosolic side)	Type 1 (variable) with mild under galactosylation (in female patients)	Reduced ICAM1 levels and ICAM1 hypoglycosylation; hypogalactosylation in female patients	Yeast S. cerevisiae model (glucose inducible strain). In S. cerevisiae complete ALG13 knockout is lethal; knockout mouse model	Galactose supplementation (tested in vitro)	2012	Alsharhan et al 2021; Datta et al 2021; Ng et al 2020; Huo et al 2020; Gao et al 2019
ALG14 (defects cause three distinct diseases)	Congenital myasthenic syndrome	616227	AR							X						GlcNAcylation (transfers 2nd GlcNAc)/ ER (cytosolic side)	NA	Reduced AChR expression	Yeast S. cerevisiae models (glucose inducible strain)	Pyridostigmine	2013	Cossins et al 2013
	Myopathy, epilepsy, and progressive cerebral atrophy	619036	AR	X						X	X (joint contractures)			X	X (pulmonary system)		Normal or mild hypoglycosylated Tf pattern	NA		NA	2017	Palombo et al 2021
	Intellectual developmental disorder with epilepsy, behavioral abnormalities, and coarse facies (very similar to ALG13-CDG)	619031	NA	X										X	X (behavioral problems)		NA	NA		NA	2018	Kvarnung et al 2018; Lu et al 2012
DDOST	DDOST-CDG	614507	AR	X	X		X				X				X (blood)	Oligosaccharide transfer (OST complex)/ ER	Type 1	Characteristic polymannose changes, namely increased N-glycan Man4–6 and Man9 levels; decreased ICAM-1 expression	Knockin mouse model	NA	2012	Chen et al 2019; Zhuang et al 2017; Jones et al 2012
DPAGT1 (defects cause both a multisystem disease and a condition with predominant muscular involvement)	DPAGT1-CDG	608093	AR	X	X									X	(X) (blood, joint contractures)	Dolichol metabolism/ ER (cytosolic side)	Type 1	NA	DPAGT1 knockout is embryonic lethal in mice and C. elegans. Knockin mouse only exhbited fertility issues (D166G variant)	NA	2003	Ng et al 2019
	Congenital myasthenic syndrome 13	614750	AR	X						X	X						Normal or mild hypoglycosylation Tf	Hypoglycosylation of serum proteins; reduced AChR levels receptor hypoglycosylation; mildly increased serum CK; tubular aggregates (histological finding; STIM1 hypoglycosylation)		Pyridostigmine	2012	Li et al 2020; Ibáñez-Micó et al 2019;Selcen et al 2014
EDEM3	EDEM3-CDG	610214	AR	X										X		Glycan processing and ER quality control (mannose trimming)/ ER (luminal side)	Normal	Abnormal N-glycan profiling, reduced M3:M4, M5:M9, M6:M9, and M7:M9 ratios and increased M9:M3	Knockout mouse model	NA	2021	Polla et al 2021
FUT8	FUT8-CDG	618005	AR	X					X		X			X	X (pulmonary system)	Core fucosylation/ Golgi	Normal	Complete loss of core fucosylated N-glycans; decreased bisected glycans	Knockout mouse model	Fucose supplementation (tested in two patients)	2018	Ng et al 2020; Park et al 2020; Wang et al 2005
GANAB (defects cause polycystic diseases affecting different organs)	GANAB-CDG (polycystic kidney disease 3)	600666	AD				(X)	X								Glycan processing and ER quality control (glucose trimming)/ ER	NA	Decreased PC1 functional expression	Knockout mouse epithelial and renal cortical tubular epithelial cellular models	NA	2016	Wilson et al 2020; van de Laarschot et al 2020
	Isolated liver polycystic disease	NA	AD				X										NA	NA			2017	van de Laarschot et al 2020; Besse et al 2018; Besse et al 2017; Porath et al 2016
JAGN1	JAGN1-CDG (congenital neutropenia 6)	616022	AR										X			Complex N-glycan processing and ER homeostasis/ ER (cytosolic side)	NA	Significant decrease in the fucosylation of all multiantennary glycans (neutrophils)	Conditional B-cell and hematopoietic-specific knockout mice models	rhG-CSF (poor response)	2014	Hagelkruys et al 2020; Khandagale et al 2020: Boztug et al 2014; Wirnsberger et al 2014
MAGT1 (defects cause two phenotypes, with the one with greater nervous system involvement being associated with higher enzymatic activity disruption)	MAGT1-CDG (XMEN disease)	300853	XLR	(X)			X						X		X (blood)	Oligosaccharide transfer (OST complex)/ ER	Type 1 (mild)	Transient and asymptomatic elevations of serum muscle CPK; Low NKG2D receptor expression and hypoglycosylation; hypogammaglobulinemia	Knockout mouse; knockdown Drosophila melanogaster model; knockdown zebrafish models; knockout HEK293 cellular model	Magnesium supplementation and gene therapy - based on CRISPR-Cas9 technology (tested in vitro); hematopoietic stem cell transplant (successful in two patients)	2011	Brault et al 2021; Ravell et al 2020; Dimitrova et al 2019; Gotru et al 2018; Oortveld et al 2015; Cherepanova and Gilmore 2016; Zhou and Clapham 2009
	MAGT1-CDG (without immunological involvement and with neurological manifestations)	301031	XLR	X										X			Type 1	STT3B hypoglycosylation		NA	2019	Blommaert et al 2019
MAN1B1	MAN1B1-CDG (mental retardation 15)	614202	AR	X							X (including joint hypermobility)			X	X (truncal obesity)	N-glycan processing and degradation (mannosidase); ER quality control; Golgi homeostasis/ ER and Golgi	Type 2	Decreased levels of UDP-galactose; hybrid N-glycans abnormal glycoprofilling lacking SA and Man residues (79 224 Da and 79 062 Da) and abnormal oligomannnose serum N-glycans	Knockout D-KO35 cellular model	NA	2011	Kemme et al 2021; Messina et al 2020; Balasubramanian et al 2019;Jin et al 2018; Van Scherpenzeel et al 2014
MAN2A2	MAN2A2-CDG (intellectual disability and dysmorphic facial features)	600988	AR	X										X		Decreases in complex N-glycans and accumulation of hybrid N-glycans/ Golgi	Type 2	NA	Patient-derived lymphoblasts and MAN2A1/MAN2A2 double knock out HEK293 cell line	NA	2022	Mahajan et al 2022
MGAT2	MGAT2-CDG	212066	AR	X		X			X		X (mainly digit malformations)		(X)	X	X (blood)	N-glycan branching (GlcNAcylation)/ medial-Golgi	Type 2	NA	Various mice models: (conditional) knockout and cell-specific (dendritic cells)	NA	2020	Poskanzer et al 2020; Jones et al 2016; Ryan et al 2014; Wang et al 2002
MOGS	MOGS-CDG	606056	AR	X	X	X	X						X	X	X (hearing impairment)	N-glycan processing (glucosidase)/ ER	Type 2	Abnormal urinary oligosaccharides, tetrasaccharide (Hex4, Glc3Man); hypogammaglobulinemia	Knockout yeast S. pombe model	NA	2000	Anzai et al 2021; Zhao et al 2002;Gallo et al 2018
MPI	MPI-CDG	602579	AR				X		X						X (blood - coagulation and hypoglycemia)	Monosaccharide interconversion (GDP- mannose biosynthesis)/ Cytosol	Type 1	N-tetrasaccharide (Neu5Acα2,6Galβ1,4-GlcNAcβ1,4GlcNA) accumulation present in sera, plasma and fibroblasts; increased AGA levels; Decreased ICAM-1 levels	Knockdown zebrafish. Knockout and knockin mice models did not recapitulate the human phenotype and/or resulted in embryonic lethality	Mannose supplementation; liver transplantation	1998	Bodganska et al 2021; Abdel-Ghaffar et al 2020;Čechová et al 2020; (Chu et al 2013
OSTC	OSTC-CDG	619023	NA	X		X					X			X		Oligosaccharide transfer/ ER	Type 1	NA	NA	NA	2020	Bryant et al 2020
PMM2 (defects lead to a multisystem syndrome with predominant neurological involvement and to a organ-specific condition)	PMM2-CDG	212065	AR	X	X	X	X		X		X		(X)	X	(X) (endocrine system, blood)	Monosaccharide interconversion (GDP- mannose biosynthesis)/ Cytosol	Type 1	N-tetrasaccharide (Neu5Acα2,6Galβ1,4-GlcNAcβ1,4GlcNA) accumulation present in sera, plasma and fibroblasts; decreased LDL cholesterol and apolipoprotein B ; Characteristic N-glycan profiling with increased N-tetrasaccharide, Man3, and Man4GlcNAc2; Decreased ICAM-1 levels;Abnormal β-trace protein glycosylation; Increased AGA levels; Band 3 and glycophorin A hypoglycosylation; Increased glycosphing…	iPSCs; hypomorphic and knockdown zebrafish models; knockin yeast S. cerevisiae; Knockin hypomorphic C.elegans models; knockdown X. laevis model; D. melanogaster models (knockdown and knockout strains). Several strategies have been tried to create a PMM2-CDG mouse model, however, mice were either embryonic lethal or did not recapitulate human phenotypes	Acetazolamide; epalrestat; mannose-containing liposomes; galactose supplementation; aldose reductase inhibitors; pharmacological chaperones; MPI inhibitors; metformin; antisense therapy with morpholino oligonucleotides	1997	Breuer and Patten 2021; Bogdańska et al 2021;Ondruskova et al 2021;Witters et al 2021; Gámez et al 2020; Altassan et al 2019; Iyer et al 2019; Lao et al 2019
	Polycystic kidney disease and hyperinsulinemic hypoglycemia (caused by PMM2 promotor variants)	NA					(X)	X							X (endocrine system)		Type 1(variable)	NA	NA	Diazoxide (in combination with cornstarch)	2017	Dorval et al 2021; Cabezas et al 2017
PRKCSH	PRKCSH-CDG (polycystic liver disease 1)	174050	AD				X	(X)								Glycan processing (glucose trimming)/ ER	NA	Defective PC1 glycosylation	iPSCs; knockdown zebrafish model; knockout HEK293T cells and H69 cholangiocytes; conditional kidney knockout mouse model (full knockouts mice are unviable)	NA	2003	Wang et al 2021; Kamiya et al 2018; Tietz Bogert et al 2013; Wills et al 2017; Fedeles et al 2015;Fedeles et al 2011
RFT1	RFT1-CDG	612015	AR	X	(X)				X					X	X (sensorineural deafness); (X) (blood and respiratory system)	Dolichol-lipid linked biosynthesis (flipase)/ ER	Type 1	Accumulation of the incomplete oligosaccharide Man(5)GlcNAc(2)-PP-dolichol	NA	NA	2008	Abiramalatha et al 2019; Quelhas et al 2018
SLC37A4	SLC37A4-CDG	602672	AD			(X)	X				(X)			X	X (blood)	Glycan processing/ ER	Type 2 with abnormally high mannose and hybrid-type glycans	Abnormal Bkn isoforms, haptoglobin (Hpt), apoCII and α1-acid-glycoprotein (A1AG) glycosylation	(Conditional) knockin; HepG2 cellular models; knockin Huh7 cellular model	NA	2020	Ng et al 2021;Raynor et al 2021; Wilson et al 2021;Marquardt et al 2020
SSR3	SSR3-CDG	606213	NA	X					X					X	X (genital anomalies)	ER trafficking (oligosaccharide transfer, TRAP complex)/ ER	Type 1	Abnormal GP130 and ICAM1 glycosylation	Knockout cellular models; knockout mouse model is embryonic lethal	NA	2019	Phoomak et al 2021;Ng et al 2019; Yamagushi et al 2011
SSR4	SSR4-CDG	300934	XLR	X	X				X					X		ER trafficking (oligosaccharide transfer, TRAP complex)/ ER	Type 1	Hpt hypoglycosylation; characteristic polymannose changes: mildly increased Man5 and Man6 levels and Man9/2 ratio	Knockout cellular models	NA	2014	Castiglioni et al 2021;Phoomak et al 2021; Ng et al 2015
STT3A	STT3A-CDG	615596	AR	X					X							Oligosaccharide transfer (OST complex)/ ER	Type 1	NA	Knockout HEK293 and Huh7.5.1 liver cellular models	NA	2013	Chang et al 2019; Gosh et al 2017; Chang et al 2019, Rinis et al 2018, Lu et al 2018, Kitajima et al 2017
STT3B	STT3B-CDG	615597	AR	X	X										X (respiratory difficulties)	Oligosaccharide transfer (OST complex)/ ER	Type 1 (however, alterations may be too subtle or eveninexistent)	Characteristic polymannose changes: increased of Man4–8 abundance	Knockout HEK293 and Huh7.5.1 liver cellular models	NA	2013	Kiliç and Akkus 2020; Rinis et al 2018, Lu et al 2018, Kitajima et al 2017
TUSC3	TUSC3-CDG (mental retardation 7)	611093	AR	X										X		Oligosaccharide transfer (OST complex)/ ER	Type 1	NA	Knockdown zebrafish models; knockout HEK293 cell model	NA	2008	Sabo et al 2020; Gumus 2020; McSherry et al 2018; Cherepanova and Gilmore 2016; Zhou and Clapham 2009
O-linked glycosylation defects
B3GALNT2	B3GALNT2-CDG (muscular dystrophy-dystroglycanopathy; congenital with brain and eye anomalies, type A, 11; nonsense, frameshift variants associated with more severe phenotypes)	615181	AR	X	X					X						DAG GalNAcylation/ ER	NA	High serum CK levels; reduced α-DAG glycosylation; α2-HS-glycoprotein hypoglycosylartion	Naturally occuring Fresian horse model with hydrocephalus	NA	2013	Song et al 2021; Aldhaibani et al 2018; Ducro et al 2015
	B3GALNT2-CDG (non-muscular phenotype; milder phenotype associated with less severe variants that retain enzymatic activity)	NA	AR	X														Mildly reduced α-DAG glycosylation	HAP1 cellular model	NA	2017	Maroofian et al 2017
B3GALT6 (LK; defects cause a spectrum of skeletal/connective tissue phenotypes with higher severity apparently being directly related to the degree of GAG impairment)	B3GALT6- CDG pondylodysplastic type 2 or spondyloepimetaphyseal dysplasia with joint laxity, type 1, with or without fractures/ Al-Gazali syndrome; the most severe phenotype)	615349/ 271640/609465	AR	X	(X)						X (including severe joint laxity and contractures)	X		X	X (pulmunary system and early fatal outcome)	GAGs Galactosytion/ Golgi	NA	Abnormal Bkn patterns; impaired decorin glycanation: reduced HS and incresed CS and DS; complete GAGs abolished expression (in Al-Gazali syndrome)	Knockout zebrafish model	NA	2013, 2014	Delbaere et al 2020; Caraffi et al 2020; van Damme et al 2018; Ben-Mahmoud et al 2018
B3GAT3 (LK; defects cause a spectrum of skeletal/connective tissue phenotypes with greater severity apparently being directly related to the degree of GAG impairment/enzymatic residual activity)	B3GAT3-CDG (multiple joint dislocations, short stature, craniofacial dysmorphism, with or without congenital heart defects; milder and severe phenotype)	245600	AR		(X)	X		(X)			X (including joint contractures and laxity)	(X)		X	X (stillborn or early death)	GAGs glucuronosylation/ Golgi	NA	Abnormal Bkn patterns	Knockin zebrafish model; knockout HEK293T cellular model	NA	2011	Gao et al 2019; Holmborn et al 2012; Byrne et al 2019
B4GALT7 (LK)	B4GALT7-CDG (Ehlers-Danlos syndrome, spondylodysplastic type 1)	130070	AR	X (mild)	X						X (including joint dislocations and laxity)	X		X	X (endocrine)	GAGs galactosylation/ Golgi	NA	Abnormal Bkn patterns	Hypomorphic zebafish model; knockout mice models; knockout HEK293T cellular model; pgsB-618 cellular model; naturally occuring Friesian horse	NA	1999	Delbaere et al 2020; Sandler-Wilson et al 2020; Caraffi et al 2020; Gao et al 2019; Mihalic-Mosher et al 2019; Leegwater et al 2016; Rodeheffer and Shur 2002
XYLT1 (LK)	XYLT1-CDG (Desbuquois dysplasia 2; Baratela-Scott syndrome (skeletal dysplasia; pathogenic GGC repeat expansion and hypermethylation of exon 1)	615777	AR	X							X (including joint laxity)			X		GAGs biosynthesis (chondroitin and dermatan sulphate) xylosylation / Golgi	NA	NA	Knockin zebrafish model; knockin mouse model	NA	2014	LaCroix et al 2019; Al-Jezawi et al 2017;Guo et al 2016; Mis et al 2014; Eames et al 2011
XYLT2 (LK)	XYLT2-CDG (spondyloocular syndrome)	605822	AR	(X) (mild)	X	(X)					X			X	X (sensorineural deafness), (X) (genitourinary)	GAGs biosynthesis (chondroitin and dermatan sulphate) xylosylation/ Golgi	NA	NA	Knockout HEK293 cellular model; knockout mouse model (incomplete human phenotype)	NA	2015	Ferencz et al 2020; Kausar et al 2019; Fischer et 2019; Guleray et al 2019;Umair et al 2017
B3GLCT	B3GLCT-CDG (Peters plus syndrome)	261540	AR	X	X	(X)					X (particularly digit malformations)			X		Glucosylation of thrombospondin type-1 repeats/ ER	NA	NA	Knockout mice models; knockout HEK293T cellular model	NA	2006	Demir et al 2020;Holdener et al 2019;Jaeken et al 2016
B4GAT1	B4GAT1-CDG (muscular dystrophy-dystroglycanopathy; congenital with brain and eye anomalies; type A, 13)	615287	AR	X	X					X	X				X (genitourinary)	DAG glucuronosylation/ Golgi	NA	High serum CK levels; reduced α-DAG glycosylation	Conditional knockin mouse model	NA	2013	Willer et al 2014
C1GALT1C1	C1GALT1C1-CDG (Tn polyagglutination syndrome)	300622	NA												X (blood)	Galactosylation of the Tn antigen (molecular chaperone of CIGALT1)/ ER	NA	Sialyl-Tn antigen	Knockout CHO cellular model	NA	2005	Mascarenhas et al 2017
CANT1 (defects cause a spectrum of skeletal phenotypes with varying severity apparently related to enzymatic activity)	CANT1-CDG (desbuquois dysplasia 1/ epiphyseal dysplasia multiple 7/ pseudodiastrophic dysplasia)	251450/ 617719/ NA	AR	X	(X) (appear to be, in part, related to aging)						X (including joint laxity and dislocation; and/or joint pain and osteoarthritis)			X	X (stillborn or early death)	GAGs and activated sugar biosynthesis (nucleotidase)/ ER and Golgi	NA	NA	Knockout and knockin mice models	NA	2009/ 2017/ 2019	Wang et al 2020; Kodama et al 2020; Paganini et al 2019; Balasubramanian et al 2017; Byrne et al 2019
CHST3	CHST3-CDG (spondyloepiphyseal dysplasia with congenital joint dislocations)	143095	AR			(X)					X			X	(X) (hearing loss)	GAGs (chondroitin) biosynthesis (GalNAc sulphation)/ Golgi	NA	NA	NA	NA	2004	Albuz et al 2019;Duz and Topak 2020
CHST6	CHST6-CDG (macular corneal dystrophy)	217800	AR		X											GAGs (keratan) biosynthesis (GlcNAc sulphation)/ Golgi	NA	Low to absent keratan sulphate in cornea and/or serum	iPSC model; naturally occuring dog (labrador retriever)	Surgical approaches, including phototherapeutic keratectomy; gene therapy is being considered, namely using CRISPR-Cas9	2000	Singh et al 2019;Safari et al 2020; Jing et al 2019; Tetas-Pont et al 2016
CHST11	CHST11-CDG (osteochondrodysplasia, brachydactyly, and overlapping malformed digits)	618167	AR								X					GAGs (chondroitin) biosynthesis (GalNAc sulphation)/ Golgi	NA	NA	Inducible knockin mouse model	NA	2018	Kluppel et al 2005
CHST14	CHST14-CDG (Ehlers-Danlos syndrome, musculocontractural type 1; more severe than the phenotype caused by DSE variants)	601776	AR		X	X			X (particularly constipation)	X	X (including joint contractures and laxity)	X		X	X (blood/vascular); (X) (genitourinary)	GAGs (dermatan) biosynthesis (GalNAc sulphation)/ Golgi	NA	Undetectable DS disaccharid in urine; reduced DS levels and excess amount of CS (fibroblasts)	Knockout mouse model	NA	2009	Hirose et al 2021; Mizumoto et al 2017; Kosho 2016; Uehara et al 2018; Janecke et al 2016
CHSY1	CHSY1-CDG (Temtamy preaxial brachydactyly syndrome)	605282	AR	(X)							X (particularly digital malformations)			X	X (sensorineural deafness, teeth anomalies)	GAGs (chondroitin) biosynthesis/ Golgi	NA	Abnormal Bkn patterns	Knockout mice models, including skt mice (naturally occurring model); knockdown zebrafish model	NA	2010	Macke et al 2020 ;Sher and Naeem 2014; Wilson et al 2012; Li et al 2010
CRPPA (defects cause a spectrum of muscular dystrophy phenotypes)	CRPPA-CDG (muscular dystrophy-dystroglycanopathy type A7; the most severe phenotype - ranging from WWS to MEB - and with congenital onset) / type C7; milder, limb-girdle phenotype)	614643/ 616052	AR	X	X					X				X	X (pulmonary system)	CDP-ribitol nucleotide sugar biosynthesis; DAG glyosylation (mannosylation)/ Cytosol	NA	Increased CK; reduced α-DAG glycosylation (skeletal muscle); reduced CDP-ribitol levels (skeletal muscle and blood) - suggested as a good biomarker for diagnosis and therapy monitoring	Knockin mouse model; knockdown zebrafish models; HAP1-deficient and HC116 knockout cellular models	Ribitol supplementation (tested in vitro, in vivo, and in a patient)	2012/ 2013	Alharbi et al 2021; van Tol et al 2019; Clements et al 2017; Kanagawa et al 2016; Yagi et al 2016
CSGALNACT1	CSGALNACT1-CDG (skeletal dysplasia, mild, with joint laxity and advanced bone age)	618870	AR	(X)	X (hyperopia)	X					X (including joint laxity)			X		GAGs (chondroitin) GalNActosylation/ Golgi	NA	Increased CS/DS levels (fibroblasts)	Knockdown zebrafish model; knockout mouse model	NA	2017	Mizumoto et al 2020; Meyer et al 2019; Yoshioka et al 2017; Holmborn et al 2012; Sato et al 2011
DSE	DSE-CDG (Ehlers-Danlos syndrome, musculocontractural type 2; milder than the CHST14-CDG phenotype)	615539	AR		X	(X)					X (including joint laxity)	X		X	X (inguinal hernia)	GAGs (dermatan) biosynthesis/ Golgi	NA	Undetectable DS disaccharid in urine	Knockdown Xenopus model	NA	2013	Lautrup et al 2020; Gouignard et al 2016
EOGT	EOGT-CDG (Adams-Oliver syndrome 4)	615297	AR								X	X				EGF GlcNAcylation (extracellular O-GlcNAcylation pathway); Notch glycosylation/ ER	NA	NA	Knockout HEK293 cellular model; knockout mouse and drosophila models do not recapitulate the human phenotype	NA	2013	Matsumoto et al 2020; Dudoignon et al 2019
EXT1	EXT1-CDG (exostoses type 1)	133700	AD								X					GAGs (heparan sulphate) biosynthesis/ Golgi	NA	Reduced systemic levels of HS	Conditional knockout (cell-type specific, including cartilage, osteoblast, specific) and transgenic mice models	Palovarotene and BMP antagonist (both tested in mice models and palovarotene is currently in clinical trials)	1995	Al-Zayed et al 2021; Mohaidat et al 2021; Kawashima et al 2020; Nozawa et al 2018; Pacifici 2018; Sinha et al 2017; Wiweger et al 2012; Stickens et al 2005
EXT2 (defects cause different diseases depending on the variant zygosity)	EXT2-CDG (Exostoses type 2)	133701	AD								X						NA	Decreased HS levels in blood and urine	Knockout zebrafish (dackel); heterozygous knockout mouse model; transgenic mice models did not recapitulate the human phenotype,	NA	1996	Khalil et al 2019; Gupta et al 2019; Holmborn et al 2012
	Seizures, scoliosis, and macrocephaly syndrome	616682	AR	X					X		X	(X)		X	X (criptochordism in males)		NA		Knockin zebrafish model	NA	2015
EXTL3	EXTL3-CDG (immunoskeletal dysplasia with neurodevelopmental abnormalities)	617425	AR	X							X		X	X			NA	Increased (serum and urine) concentration of non-sulfated chondroitin disaccharides (D0a0 and D0a4)	Knockin zebrafish model; iPSC model; knockout mice are embryonic lethal	NA	2017	Notarangelo 2017; Guo et al 2017; Volpi et al 2017, Holmborn et al 2012
FAM20B	FAM20B-CDG (desbuquois dysplasia)	611063	AR		(X)						X (including joint contractures)			X	X (pulmonary system; early lethality)	GAGs biosynthesis (xylosylkinase)/ Golgi	NA	NA	Conditional knockout mouse model; knockin mouse model; knockin zebrafish model; knockout U2OS cellular model	NA	2019	Rios et al 2021; Kuroda et al 2019; Saiyin et al 2019; Wen et al 2014; Eames et al 2011
FKRP (defects cause a spectrum of muscular dystrophy phenotypes apparently directly related to the degree of DAG hypoglycosylation)	FKRP-CDG (muscular dystrophy-dystroglycanopathy type A5; the most severe phenotype and with congenital onset / type B5; the phenotype of intermediate severity and onset/ type C5; the milder, most common and with later onset FKRP-related phenotype)	613153/ 606612/ 607155	AR	X	X	X				X	X				(X) (pulmonary system)	DAG glyosylation (mannosylation)/ Golgi	NA	Increased CK; reduced α-DAG glycosylation (skeletal muscle); reduced laminin-α2 binding; hyposialylated fibronectin	Various (conditional) knockin, transgenic mice models; HAP1-deficient and HC116 knockout cellular models; iPSC-derived models (EBs, cardiomyocytes and neurons); various knockdown and knockout zebrafish models	Several therapeutic strategies have been tested in FKRP-CDG disease models, including small molecules (e.g ribitol, NAD+, corticoids), gene and cell therapies	2004/ 2001/ 2001	Ortiz-Cordero et al 2021; Song et al 2021; Murphy et al 2020; Gedlinske et al 2020; Cataldi et al 2019; Booler et al 2016; Kanagawa et al 2016; Yagi et al 2016
FKTN (defects cause a spectrum of muscular dystrophy phenotypes apparently directly related to the variants with compound heterozygotes being associated with higher phenotypic severity and homozygotes with lower severity)	Cardiomyopathy 1X (predominant cardiac dysfunction with minimal or absent muscular involvement)	611615	AR			X				(X)						DAG glyosylation (mannosylation)/ Golgi	NA	Reduced α-DAG glycosylation (heart/ skeletal muscle)	HAP1-deficient and HC116 knockout cellular models; various (conditional and/or cell type-specific) mice models; knockout embryonic stem cells	NA	2006	Southern et al 2020; Yamaguchi et al 2020; Ishigaki et al 2018; Kanagawa et al 2016; Yagi et al 2016; Foltz et al 2016; Inamori et al 2016
	FKTN-CDG (muscular dystrophy-dystroglycanopathy type A4; the most severe and common FKTN-related phenotype; however, there is wide phenotypic severity among patients/ type B4; severe muscular phenotype but without CNS anomalies/ type C4; milder phenotype, limb-girdle	253800/ 613152/ 611588	AR	X	X	(X) (linked to aging)				X	X (including joints)				(X) (pulmonary system, linked to aging)		NA	Increased CK; Reduced α-DAG glycosylation (skeletal muscle); Elevated urinary titin			1998/ 2009/ 2006
GALNT2	GALNT2-CDG	618885	AR	X					(X)					X	X (sleep and behaviour anomalies)	GalNAcylation (mucin-type)/ Golgi	NA	High levels of non-glycosylated apoC-III; low HDL-C, vitamin D, and serum creatinine	Knockout mice (including a liver-specific) and rat models	NA	2016	Zilmer et al 2020; Khetarpal et al 2016
GALNT3	GALNT3-CDG (tumoral calcinosis, hyperphosphatemic, familial)	211900	AR								X (including joints)	X				GalNAcylation (mucin-type)/ Golgi	NA	Decreased serum FGF23; increased serum phosphate and increased serum 1,25 hydroxyvitamin D	Knockout and knockin (Trp589Arg variant) mice models	Phosphate-restricted diet; anti-Interleukin-1 treatment (anakinra and canakinumab tested in a patient ); nicotinamide (tested in a mouse model and in some patients); surgical resection; acetazolamide; recombinant or synthetic FGF23 (would be the ideal therapy, but not available yet)	2004	Boyce te al 2020; Dauchez et al 2019; Peluso et al 2019; Ichikawa et al 2014
HS6ST1	HS6ST1-CDG (hypogonadotropic hypogonadism 15 with or without anosmia)	614880	AD	(X)											X (genitourinary and endocrine systems)	GAGs (heparan-sulfate) biosynthesis/ Golgi	NA	GnRH deficiency	Conditional knockout mouse model, since complete knockout is inviable; heterozygous knockout mouse model; C. elegans model	NA	2011	Danda et al 2021; Howard et al 2018; Cai et al 2014; Tornberg et al 2011
HS6ST2	HS6ST2-CDG (Paganini-Miozzo syndrome)	301025	XLR	X	X									X			NA	Mildly increased serum lactate and low glycemic scores	Knockout and conditional knockout mice models	NA	2019	Paganini et al 2019; Cai et al 2014
IMPAD1	IMPAD1-CDG (chondrodysplasia with joint dislocations, GPAPP type)	614078	AR								X (including joint dislocations, laxity)			X		GAGs (heparan-and chondroitin sulfate) biosynthesis/ Golgi	NA	NA	Heterozygous and homozygous knockin mice models; knockout mouse model	NA	2011	Capulli et al 2019; Nizon et al 2012; Vissers et al 2011
LARGE1 (defects cause a short spectrum of tendentially severe with constant and usually severe neurological involvement; muscular dystrophy phenotypes)	LARGE1- CDG (muscular dystrophy-dystroglycanopathy type A6; the most severe phenotype - ranging from WWS to MEB- and with congenital onset/ type B6; less severe muscle phenotype but still with neurological involvement and congenital onset - FCMD-like phenotype)	613154/ 608840	AR	X	X					X	X (joint contractures)				X (early fatal outcomes)	DAG glycosylation (xylosylation and glucuronylation)/ Golgi	NA	Increased CK; reduced α-DAG glycosylation (skeletal muscle)	Knockout mouse (myd) model	NA	2007/ 2003	Meilleur et al 2014; Li et al 2011; Hildyard et al 2016; Booler et al 2016; Willer et al 2014
LFNG	LFNG-CDG (spondylocostal dysostosis 3)	609813	AR								X				X (phenotype similar to SLC35A3 which is a UDP-GlcNAc transporter)	EGF-like repeats GlcNAcylation (NOTCH glycosylation)/ Golgi	NA	NA	Knockout mouse model; iPSC model	NA	2006	Nóbrega et al 2021; Matsumoto et al 2020; Evrard et al 1998
NDST1	NDST1-CDG (mental retardation, autosomal recessive 46)	616116	AR	X											X (behavioral problems)	GAGs (heparan-sulfate) biosynthesis (N-GlcNAc sulphation)/ Golgi	NA	NA	Knockdown Drosophila melanogaster model; knockdown zebrafish model; conditional and/or cell-type specific (including Purkinje cell-specific) knockout mice models	NA	2014	Khan et al 2020; Filipek-Górniok et al 2015; Reuter et al 2014;
OGT	OGT-CDG (mental retardation 106)	300997	XLR	X	X						(X)			X	X (behavioural problems); (X) (hearing impairment)	GlcNAcylation (intracellular pathway)/ Nucleus and cytosol	NA	Reduced OGA levels	Knockin mouse embryonic stem cells (knockout mice are embryonic lethal)	GlcNAc supplementation (tested in vitro and in a patient); OGA inhibitors may be a future therapeutic approach	2017	Pravata et al 2020a; Pravata et al 2020b
POFUT1 (defects cause different diseases depending on the variant zygosity)	POFUT1-CDG (Dowling-Degos disease 2; adults onsent)	615327	AD									X (usually progressive and with exacerbations)				EGF-like repeat fucosylation (NOTCH glycosylation)/ ER	NA	NA	Knockdown zebrafish model; knockout and knockin cellular models - U2OS, HEK293T, and mouse ESCs; organotypic knockout skin model; knockin Drosophila melanogaster model; knockout and knockin mice models, including a heart-cell specific conditional knockout model. Full knockout in mice is embryonic lethal, whereas heterozygous deletion does not result in any observable skin manifestations	NA	2013	García-Gil et al 2021; Stephan et al 2020; Dabelsteen et al 2020; Zhong et al 2018
	POFUT1-CDG (recessive microcephaly, global developmental delay with cardiac and vascular features)	NA	AR	X		X	X		X		X (osteopenia)			X	X (blood)		Normal	Increased T-antigen and T-antigen/ sialyl T-antigen ratio		NA	2018	Takeuchi et al 2018; Wang et al 2017; Ajima et al 2017;Okajima et al 2008; Stahl et al 2007; Shi and Stanley 2003
POGLUT1 (defects cause different diseases depending on the variant zygosity)	POGLUT1-CDG (Dowling-Degos disease 4/ Galli-Galli disease; adult onset)	617232	AD									X (usually progressive and with exacerbations)				EGF-like repeat glucosylation and xylosylation (Notch glycosylation)/ ER	NA	NA	Organotypic knockout skin model	NA	2014	González et al 2020; Dabelsteen et al 2020; Stephan et al 2020;Ralser et al 2019; Duchatelet et al 2019; Knuever et al 2019
	POGLUT1-CDG (muscular dystrophy type 2Z; congenital to adult onset)	615696	AR							X					(X) (respiratory involvement; adult onset > 40 years-old)		NA	Increased CK; α-DAG hypoglycosylation (muscle); reduced PAX7 positive cells (reduced satellite cell pool )	Knockout HEK293T cellular model; knock in and transgene Drosophila melanogaster model (rumi); iPSC model; knockout mice are embryonic lethal mouse	Transplantation of SCs derived from patient iPSCs where the POGLUT1 mutations have been corrected may become a treatment option in the future	2016	Servián-Morilla et al 2020; Takeuchi et al 2017; Wu et al 2017;Ramkumar et al 2015
POMGNT1 (defects cause a spectrum of muscular dystrophy phenotypes with a higher proportion of patients with a MEB phenotype and whose overall severity seems to be directly associated with higher enzymatic impairment. Additionally, POMGNT1 variants have been linked to retinitis pigmentosa without extraocular manifestations)	POMGNT1- CDG (muscular dystrophy-dystroglycanopathy type A3; the most severe phenotype - ranging from WWS to MEB- and with congenital onset/ type B3; less severe muscle phenotype but still with neurological involvement and congenital onset - FCM-like phenotype/ type C3; milder, limb-girdle phenotype)	253280/ 613151/ 613157	AR	X	X					X	(X) (joint contractures)			X		DAG glycosylation (GlcNAcylation)/ Golgi	NA	α-DAG hypoglycosylation (skeletal muscle); increased CK (may normalize in adulthood)	Knockout ESCs; knockout HEK293 cellular model; knockout mouse model	NA	2001/ 2008/ 2008	Noor et al 2021; Arvio et al 2019; Borisovna et al 2019; Peiris et al 2018; Fu et al 2017;Mohammadi et al 2020; Inamori et al 2016; Booler et al 2016; Dwyer et al 2014; Li et al 2011
	Retinitis pigmentosa 76	617123	AR		X													NA	Knockin zebrafish models	NA	2016	Liu et al 2020; Wang et al 2016
POMGNT2 (defects cause a wide spectrum of muscular dystrophy phenotypes)	POMGNT2-CDG (muscular dystrophy-dystroglycanopathy type A8; the most severe phenotype - ranging from WWS to MEB- and with congenital onset/ type C8; milder, limb-girdle phenotype)	614830/ 618135	AR	X	X					X					X (early fatal outcome > 12 months of age)	DAG glycosylation (GlcNAcylation)/ ER	NA	α-DAG hypoglycosylation (skeletal muscle)/ Increased CK; α-DAG hypoglycosylation (skeletal muscle)	Knockout mouse model; knockdown zebrafish model; knockout HAP1 cellular model	NA	2012/ 2015	Nakagawa et al 2015; Endo et al 2015
POMK (defects cause a short spectrum of muscular dystrophy phenotypes)	POMK-CDG (muscular dystrophy-dystroglycanopathy type A12; most severe and most common phenotype - ranging from WWS to MEB- and with congenital onset/ type C12; milder, limb-girdle phenotype with childhood and frequently linked to mild intellectual impairment)	615249/ 616094	AR	X	X					X	X (joint contractures)				X (sensorineural deafness)	DAG glycosylation/ ER	NA	Increased CK; α-DAG hypoglycosylation (skeletal muscle)	Knockout and conditional knockout muscle-specific mice models; knockdown zebrafish	NA	2013/ 2014	Paul et al 2020; Walimbe et al 2020; Preiksaitiene et al 2019; Strang-Karlsson et al 2018; Di Costanzo et al 2014
POMT1 (defects cause a wide spectrum of muscular dystrophy phenotypes with clinical severity being directly linked to residual enzyme activity)	POMT1-CDG (muscular dystrophy-dystroglycanopathy type A1; most severe phenotype - ranging from WWS to MEB- and with congenital onset/ type B1; less severe phenotype, particularly regarding brain and eye involvement/ type C1; milder, limb-girdle phenotype linked to moderate intellectual impairmen and acquired microcephaly)	236670/ 613155/ 609308	AR	X	X	(X)				X	X (joint contractures)			X	X (genitourinary system)	DAG glycosylation (mannosylation)/ ER	NA	Increased CK; α-DAG hypoglycosylation (skeletal muscle)	Conditional retina -specific knockout mouse model. Full knockout mice are embryonic lethal; Knockin Drosophila melanogaster model	NA	2002/ 2006/ 2005	Alharbi et al 2021; von der Hagen et al 2020; Geis et al 2019; Rubio-Fernández et al 2018; Ueyama et al 2010
POMT2 (defects cause a wide spectrum of muscular dystrophy phenotype)	POMT2-CDG (muscular dystrophy-dystroglycanopathy type A2; most severe phenotype - ranging from WWS to MEB- and with congenital onset/ type B2; phenotype with intermediate muscular and neurological severity/ type C2; milder, limb-girdle phenotype linked to intellectual impairment and with variable heart involvement)	613150/ 613156/ 613158	AR	X	X	(X)				X	X (joint contractures)			X	(X) (genitourinary, respiratory systems)	DAG glycosylation (mannosylation)/ ER	NA	Increased CK; α-DAG hypoglycosylation (skeletal muscle)	Knockin Drosophila melanogaster model; Conditional cerebral cortex-specific knockout mouse model	NA	2005/ 2007/ 2007	Alharbi et al 2021; Ostergaard et al 2017; Nabhan et al 2017; Hu et al 2016; Li et al 2011; Ueyama et al 2010
RXYLT1	RXYLT1-CDG (Muscular dystrophy-dystroglycanopathy type A10; wide phenotypic spectrum ranging from WWS to mild MEB)	615041	AR	X	X					X				X		DAG glyosylation (ribitol xylosylation) (TMEM5 forms a complex with FKTN and FKRP)/ Golgi	NA	Increased CK; α-DAG hypoglycosylation	Knockdown zebrafish model; Knockout HAP1 and HC116 cellular models	NA	2012	Alharbi et al 2021; Zaum et al 2018; Praissman et al 2016; Yagi et al 2016, Manya et al 2016
SLC26A2 (defects cause a spectrum of skeletal phenotypes apparently directly related to variant severity and enzyme activity)	Achondrogenesis Ib (very severe phenotype)	600972	AR								X				X (respiratory insufficiency, umbilical/inguinal hernia; prenatal lethality)	GAGs sulphation/ Plasma membrane	NA	NA	CHO and HEK293 deficient cellular models; Knockout and knockin mice models; knockdown sea urchin model; Knockin Xenopus oocytes model; Knockdown zebrafish model	NA	1996	Paganini et al 2021; Sato et al 2019;Zheng et al 2019; Gualeni et al 2013; Karniski 2004
	De la Chapelle dysplasia/ Atelosteogenesis, type II (very severe phenotype)	256050	AR								X			X	X (pulmonary system, stillborn or death shortly after birth)						1995	Reimold et al 2011; Dwyer et al 2010; Bonafé et al 2008
	Diastrophic dysplasia, including broad bone-platyspondylic variant (phenotype with intermediate phenotype)	222600	AR								X			X	(X) (hearing loss)						1994	Piacentino et al 2016; Barbosa et al 2011; Dwyer et al 2010
	Epiphyseal dysplasia, multiple, 4 (milder phenotype)	226900	AR								X (including joint contractures)			X (restricted to ear deformities)							1999	Kauser et al 2019; Mäkitie et al 2015; Liu et al 2015; Barbosa et al 2011
TRAK1	TRAK1-CDG (developmental and epileptic encephalopathy 68)	618201	AR	X											X (early fatal outcomes, before 20 months of age)	OGT complex recruitment/ endosome-to-lysosome trafficking, cytosol endosome, plasma membrane, mitochondrion and nucleus	NA	NA	Knockout mouse model	NA	2017	Sagie et al 2018; Gilbert et al 2006
GPI biosynthesis defects
ARV1	Developmental and epileptic encephalopathy 38	617020	AR	X	X				X							GPI biosynthesis; ER homeostasis and transport/ ER	NA	Decreased expression of GPI-anchored proteins	Conditional (neurologic) knockout mice models; S. cerevisiae yeast model (knockout strain)	NA	2015	Taşkıran et al 2021;Davids et al 2020 ;Segel et al 2020; Palmer et al 2016
GPAA1	GPAA1-CDG (glycosylphosphatidylinositol biosynthesis defect 15)	617810	AR	X							X (osteopenia)			X		GPI anchoring (GPI-lipid-anchor transamidase complex)/ ER	NA	Decreased GPI-anchored proteins at the cell surface, including CD16, CD24, CD109, and CD73	Knockout HEK293 and HUVEC cellular models; knockdown zebrafish	NA	2017	Li et al 2020; Nguyen et al 2018
PGAP1	PGAP1-CDG (mental retardation 42)	615802	AR	X										X		GPI biosynthesis and transport (inositol deacylation, ER- Golgi GPI-anchored proteins transport)/ ER (luminal side)	NA	GPI-anchors resistant to PI-PLC treatment	Knockin mouse model; knockout mouse model; knockin C10 cellular model; knockdown Ciona intestinalis model	NA	2017	Kettwig et al 2016; McKean and Niswander 2012; Wada et al 2008; Ueda et al 2007;Tanaka et al 2004
PGAP2	PGAP2-CDG (hyperphosphatasia with mental retardation syndrome 3)	614207	AR	X										X	X (hearing impairment)	GPI maturation/ Golgi	NA	Increased serum ALP; Decreased expression of GPI-anchored proteins, including CD16 and CD55	Knockin and knockout mice models; knockout and PGAP2 deficient CHO and HEK293 cellular models; Yeast S. cerevisae model (deficient strain)	NA	2013	Thompson et al 2020; Lukacs et al 2019; Perez et al 2017; Matabaro et al 2017; Ghugtyal et al 2007
PGAP3	PGAP3-CDG (hyperphosphatasia with mental retardation syndrome 4)	615716	AR	X							(X)			X	(X) (behavioral problems)	GPI remodelling/ Golgi	NA	Increased serum ALP	Knockdown zebrafish model; Knockout mouse model	Pyridoxin (vitamin B)	2014	Bezuidenhout et al 2020; Da'as et al 2020; Abi Farraj et al 2019; Balobaid et al 2018; Sakaguchi et al 2018; Maddirevula et al 2018; Wang et al 2013; Murakami et al 2012
PIGA	PIGA-CDG (multiple congenital anomalies-hypotonia-seizures syndrome 2)	300868	XLR	X										X		GPI biosynthesis (GlcNAcylation)/ ER (cytosolic side)	NA	Decreased expression of the GPI-anchored protein CD16; increased serum ALP	Conditional and cell type specific knockout mouse models; iPSCs model	Gene therapy (AAV-based; pre-clinical phase)	2012	Kandasamy et al 2021; Cash et al 2020,Jiao et al 2020, Lukacs et al 2019; Yang et al 2018
PIGB	PIGB-CDGD (developmental and epileptic encephalopathy 80)	618580	AR	X	X						X (digit malformations)			X	X (deafness)	GPI biosynthesis (mannosylation)/ ER (luminal side)	NA	Increased serum ALP; decreased expression of the GPI-anchored proteins, such as CD16	CHO- deficient cellular model; yeast S. cerevisiae model	NA	2019	Murakami et al 2019;Murakami et al 2012; Sutterlin et al 1998
PIGC	PIGC-CDG (glycosylphosphatidylinositol biosynthesis defect 16; only 4 reported patients - 2 sibling pairs - who had very different clinical presentations)	617816	AR	X		(X)	(X)				(X)			(X)		GPI biosynthesis/ ER (cytosolic side)	NA	Decreased expression of GPI-anchored proteins, including CD16 and CD55	NA	NA	2017	Pons et al 2020; Edvardson et al 2017
PIGF	PIGF-CDG (onychodystrophy, osteodystrophy, impaired intellectual development, and seizures syndrome)	619356	AR	X							X (fingers and toes)			X	(X) (behavioral problems)	GPI biosynthesis/ ER	NA	Decreased expression of GPI-anchored proteins, namely CD73	CHO- deficient cellular model	NA	2021	Salian et al 2021
PIGG	PIGG-CDG (mental retardation 53)	616917	AR	X							X (joint laxity and feet anomalies)					GPI biosynthesis (ethanolamine phosphate transfer)/ ER (luminal side)	NA	Until now, most PIGG-CDG patients did not have altered GPI-anchored protein expression	Knockout HEK293 cellular model	NA	2016	Makrythanasis et al 2016; Zhao et al 2017
PIGH	PIGH-CDG (glycosylphosphatidylinositol biosynthesis defect 17)	618010	AR	X							X (spine and digit anomalies)			X	X (behavioral problems)	GPI biosynthesis (GlcNAcylation)/ ER (cytosolic side)	NA	Decreased expression of CD16 GPI-anchored protein	Yeast S. cerevisiae model; naturally occurring Belgian Blue cattle model; CHO-deficient cellular model	NA	2018	Tremblay-Laganière et al 2020; Pagnamenta et al 2018; Sartelet et al 2015; Newman et al 2005
PIGK	PIGK-CDG (Neurodevelopmental disorder with hypotonia and cerebellar atrophy, with or without seizures)	618879	AR	X	X									X		GPI anchoring (ER GPI anchoring; GPI-lipid-anchor transamidase complex)/ ER (luminal side)	NA	Decreased expression of CD16 and FLAER GPI-anchored protein	Knockin and knockdown zebrafish models; knockin mouse model is embryonic lethal; CHO-deficient cellular model	NA	2020	Chen et al 2021; Nguyen et al 2020; Carmean et al 2015; Murakami et al 2012
PIGL (defects cause a spectrum of multisystem diseases)	CHIME syndrome (linked to the p.Leu176Pro variant in compound heterozygosity)	280000	AR	X	X	X					X (digit anomalies)	X		X	X (hearing loss)	GPI biosynthesis/ ER (cytosolic side)	NA	Decreased expression of GPI-anchored protein CD59 and of the GPI-binding toxin aerolysin	CHO deficient cellular model	NA	2012	Onoufriadis et al 2020; Ceroni et al 2018;Murakami et al 2012
	Mabry syndrome (hyperphosphatasia with mental retardation syndrome; linked to variants leading to loss of function)	NA	AR	X							X			X			NA	Increased ALP		Pyridoxin (vitamin B)	2015	Altassan et al 2018
PIGM	PIGM-CDG (glycosylphosphatidylinositol deficiency 1)	610293	AR	X			X								X (blood)	GPI biosynthesis (mannosylation)/ ER (luminal side)	NA	Decreased expression of GPI-anchored proteins, CD59, CD87 and CD24	Erythroid K562 cellular model (contains a 2-kb C>G in the PIGM promoter)	Sodium butyrate (tested in patients)	2006	Pode-Shakked et al 2019; Costa et al 2014
PIGN	PIGN-CDG (multiple congenital anomalies-hypotonia-seizures syndrome 1; milder phenotype)/ Fryns syndrome (more severe phenotype)	614080/ 229850	AR	X		X					X (digit malformations)			X	X (diaphragmatic hernia, genitourinary system); X (stillbirth or early lethality)	GPI biosynthesis (ethanolamine phosphate transfer)/ ER (luminal side)	NA	Decreased expression of GPI-anchored proteins	Knockin mouse model; knockin C. elegans models; knockout HEK293 cellular model; yeast S. pombe model	Pyridoxin (vitamin B)	2011/ 2014	Xiao et al 2020; Thiffault et al 2017; Ihara et al 2017; McKean and Niswander 2012; Yada et al 2001; Alessandri et al 2018
PIGO	PIGO-CDG (hyperphosphatasia with mental retardation syndrome 2)	614749	AR	X					X (congenital malformations)		X (digit malformations)			X	(X) (hearing loss)	GPI biosynthesis (ethanolamine phosphate transfer)/ ER (luminal side)	NA	Increased ALP; decreased CD59 GPI-anchored protein expression	CHO-deficient and HEK293 knockout cellular models	Pyridoxin (vitamin B; highly variable effects)	2012	Holtz et al 2020; Morren et al 2017; Xue et al 2016
PIGP	PIGP-CDG (epileptic encephalopathy 55)	617599	AR	X (dyskenesia is a distinctive neurological sign)					X							GPI biosynthesis (GlcNAcylation)/ ER (cytosolic side)	NA	Decreased GPI-anchored proteins, particularly CD16	HAP1 deficient cellular models; yeast S. cerevisiae model	NA	2017	Vetro et al 2020; Krenn et al 2019; Johnstone et al 2017; Newman et al 2005
PIGQ	PIGQ-CDG (developmental and epileptic encephalopathy 77)	605754	AR	X	X	X			X		X (including joints)			X	X (genitourinary)	GPI biosynthesis (GlcNAcylation)/ ER (cytosolic side)	NA	Decreased expression of CD16, FLAER, CD55 GPI-anchored proteins; increased ALP (variable)	CHO-deficient cellular model; yeast S. cerevisiae model (knockout strain); S. pombe knockout model is lethal	NA	2014	Johnstone et al 2020; Starr et al 2019; Martin et al 2014; Tiede et al 1998
PIGS	PIGS-CDG (glycosylphosphatidylinositol biosynthesis defect 18)	618143	AR	X	X (particularly cortical blindness)						X (including joints)			X		GPI attachement to proteins (GPI-lipid-anchor transamidase complex)/ ER (luminal side)	NA	Decreased expression of CD16 (consistent), CD55 and CD59 (more variable) GPI-anchored protein	NA	Pyridoxin (vitamin B)	2018	Efthymiou et al 2021; Nguyen et al 2018; Zhang et al 2020
PIGT	PIGT-CDG (multiple congenital anomalies-hypotonia-seizures syndrome 3)	615398	AR	X	X				X					X	X (genitourinary)	GPI transfer (GPI-lipid-anchor transamidase complex)/ ER (luminal side)	NA	Increased serum calcium; decreased ALP; decreased GPI-anchor proteins	Knockout HEK293 cellular model	NA	2013	Jezela-Stanek et al 2020; Jiao et al 2020; Bayat et al 2019; Mason et al 2019
PIGU	PIGU-CDG (neurodevelopmental disorder with brain anomalies, seizures, and scoliosis)	618590	AR	X	X						X (scoliosis)			X		GPI transfer (GPI-lipid-anchor transamidase complex)/ ER (luminal side)	NA	Decreased expression of FLAER, CD16, and CD24 GPI-anchored proteins; Increased T5 expression on B cells	Knockin zebrafish model (mi310); CHO-deficient cellular model	NA	2019	Knaus et al 2019; Nakano et al 2010; Murakami et al 2012
PIGV	PIGV-CDG (hyperphosphatasia with mental retardation syndrome 1)	239300	AR	X					(X) (congenital malformations)		X (digital malformations)			X	X (genitourinary)	GPI biosynthesis (mannosylation)/ ER (luminal side)	NA	Increased ALP	Knockin mouse model; C. elegans hypomorphic model; knockdown D. melanogaster model; CHO-deficient cellular model	Pyridoxin (vitamin B; highly variable effect)	2010	de los Santos et al 2021;Knaus et al 2018; Reynolds et al 2017; Xue et al 2016; Budirahardja et al 2015; Oortveld et al 2015; Murakami et al 2012
PIGW	PIGW-CDG (glycosylphosphatidylinositol biosynthesis defect 11)	616025	AR	X										X		GPI biosynthesis and transport/ ER (luminal side)	NA	Increased serum ALP; decreased GPI-anchored membrane proteins	NA	NA	2014	Peron et al 2020
PIGY	PIGY-CDG (hyperphosphatasia with mental retardation syndrome 6)	616809	AR	X	X (cataracts)				X (congenital malformations)		X (particularly digital malformations)			X		GPI biosynthesis (GlcNAcylation)/ ER (cytosolic side)	NA	Increased serum ALP and CK; decreased CD55 and CD59 GPI-anchored proteins	NA	NA	2015	Ilkovski et al 2015
Lipid glycosylation defects
A4GALT	A4GALT-CDG (NOR agglutination syndrome)	111400	NA										(X)		X (blood)	P antigen biosynthesis (galactosylation)/ Golgi	NA	Gal(β1– 4)GalNAc glycolipid epitope; P(k) antigen deficiency/absence	NA	NA	2000	Qiu et al 2021; Suchanowska et al 2012;Thuresson et al 2011
B4GALNT1	B4GALNT1-CDG (spastic paraplegia 26)	609195	AR	X						X	(X) (particularly pes cavus)				(X) (behavioral problems/psychiatric manifestations)	Ganglioside biosynthesis (GalNAcylation)/ Golgi	NA	NA	Knockout mouse model	Aminoglycoside treatment (tested in vitro for PTC variants)	2013	Wang et al 2021;Yesmin et al 2020;Trinchera et al 2018
ST3GAL5	ST3GAL5-CDG (salt and pepper developmental regression syndrome)	609056	AR	X	X				X			(X) linked to older age			X (hearing impairment)	GM3 gangliosides biosynthesis (sialylation)/ Golgi	NA	Increase in Gb3/Gb4 and abrogation of GM2/GM3 glycosphingolipids (mass spectrometry); N- and O-glycan profile shows increased sialylated structures (and a concomitant decrease in high-mannose precursors in N-glycans); increased unsialylated LacCer	Knockdown zebrafish model; knockout mouse model; organotypic knockout skin model	Enteral buttermilk lipid extract (G500) mildly enriched in gangliosides (tested in several patients without clear benefits)	2004	Dabelsteen et al 2020; Bowser et al 2019; Gordon-Lipkin et al 2018; Trinchera et al 2018; Yoshikawa et al 2015; Boccuto et al 2014
Multiple glycosylation pathways defects (OTHER)
ATP6AP1	ATP6AP1-CDG (immunodeficiency 47)	300972	XLR	(X)			X					(X)	X		(X) (hearing loss)	Late Golgi trafficking (in addition to intraorganellar pH regulation/ VATPase pump subunit/ Vacuolar membrane	Type 2	Abnormal apoC-III IEF profile; glycoprotein undersialylation; abnormal Bkn patterns; low ceruloplasmin and elevated cholesterol	Knockout cellular models; yeast S. cerevisiae model	Liver transplantation	2016	Gumm et al 2020; Ondruskova et al 2020; Miles et al 2017
ATP6AP2	ATP6AP2-CDG	301045	XLR	X (mild)			X					X	(X)	X	X (blood)		Type 2	Glycoprotein undersialylation	Knockin, knockdown and knockout (embryonic lethal) D. melanogaster models; conditional and cell-type specific knockout mice models	NA	2017	Quelhas et al 2021; Rujano et al 2017; Wendling et al 2017; Dubos et al 2015
ATP6V0A2 (defects cause a spectrum of skin phenotypes)	ATP6V0A2-CDG (cutis laxa type Iia; milder phenotype)/ wrinkly skin sydrome; most severe phenotype	219200/ 278250	AR	X	X	X					X (mainly joint laxity)	X	(X)	X	(X) (inguinal hernia)		Type 2	Abnormal Bkn patterns	Knockdown D. melanogaster model; knockout cellular models	NA	2008	Morlino et al 2021;Beyens et al 2018; Miles et al 2017; Oortveld et al 2015
ATP6V1A	ATP6V1A-CDG (cutis laxa type IID)	617403	AR	X		X					X	X		X	(X) (inguinal hernia)		Type 2	NA	Knockout cellular models; knockdown zebrafish model	NA	2017	Vogt et al 2020; Miles et al 2017; Horng et al 2007
ATP6V1E1	ATP6V1E1-CDG (cutis laxa type IIC)	617402	AR			X					X	X		X	(X) (pulmonary system, inguinal hernia)		Type 2	Abnormal apoC-III IEF profile (variable); ICAM1 level reduction	Knockout zebrafish model	NA	2016	Pottie et al 2021; van Damme et al 2017
B4GALT1	B4GALT1-CDG	607091	AR	X			X							X	X (pancytopenia in three patients, associated with bone marrow failure)	Galactosylation/ Trans-Golgi	Type 2	High serum CK levels; moderately elevated Man3GlcNAc4Fuc1 serum levels; increased cholesterol levels (larger HDL particles); reduced cholesteryl ester transfer protein (CETP) galactosylation and levels; ApoCIII, AAT and Hp glycoform hyposialytion	Knockin mouse mode (Y286L variant, only to study glycosylation alteration); knockout mouse model (strain 129S1/C57BL/6J), despite the high embryonic lethality, surviving mice showed relevant overlap with human phenotypes. Also, HEK239 knockout does not result in any glycosylation alterations	NA	2002	Wada and Okamoto 2021; Bruneel et al 2020; Staretz-Chacham et al 2021; Cao et al 2020; Giannini et al 2020; van den Boogert et al 2020
CAD	CAD-CDG (epileptic encephalopathy, early infantile, 50)	616457	AR	X											X (blood)	Nucleotide-sugar synthesis and interconversion (de novo pyrimidine biosynthesis)/ Cytosol	Normal	Low levels of activated sugars; abnormal glycosylation band-3; plasma N-glycan hypogalactosylation; low urine orotic acid concentration; uridine response biomarkers: seizure frequency, developmental progress, MRI stabilization, RBC and ativated sugars pools normalization	Knockout cellular model	Uridine	2015	McGraw et al 2021; Rymen et al 2020; Frederick et al 2020
CAMLG	CAMLG-CDG (predominantly neurological phenotype with psychomotor disability, hypotonia, epilepsy and structural brain abnormalities)	601118	AR	X												TRC pathway receptor/ ER	Type 2	Mislocalization of syntaxin-5 and reduced levels of v-SNARE Bet1L	Primary fibroblasts from patients and HeLa cell line	NA	2022	Wilson et al 2022
CCDC115	CCDC115-CDG	616828	AR	X			X								X (blood)	Late Golgi trafficking and homeostasis (in addition to intraorganellar pH regulation)/ Vacuolar membrane	Type 2	ApoC-III hyposyalylation; abnormal Bkn patterns	NA	Liver transplantation and iron supplementation	2016	Giraud et al 2018; Jansen et al 2016
COG1	COG1-CDG (cerebrocostomandibular-like syndrome)	611209	AR	X		X					X (costovertebral dysplasia)			X	(X) (genitourinary, male)	Golgi retrograde trafficking, sorting and protein secretion (reduced) / Vesicular membrane and cytosol	Type 2	Abnormal apoC-III IEFl profile	CHO and HEK293T deficient cellular models; yeast S. cerevisiae model (knockout strain); knockin C. elegans model	NA	2006	D'Souza et al 2020; Bailey-Blackburn et al 2016; Kubota et al 2005; Ungar et al 2002
COG2	COG2-CDG	617395	AR	X			X										Type 2	Abnormal apoC-III IEF profile	CHO and HEK293T deficient cells; knockout yeast S. cerevisiae model; C. elegans knockdown model	NA	2015	D'Souza et al 2020; Bailey-Blackburn et al 2016; Kubota et al 2005; Ungar et al 2002
COG4	COG4-CDG (loss of function variants)	613489	AR	X			X							X	X (blood)		Type 2	ApoC-III abnormal profile	HEK293T- deficient cellular model; Yeast S. cerevisiae model (knockout strain); C. elegans knockdown model	NA	2009	D'Souza et al 2020;Bailey-Blackburn et al 2016; Kubota et al 2005; Ungar et al 2002
	Saul-Wilson syndrome (gain of function variants)	618150	AD	X	X						X		X (neutropenia)	X	X (hearing loss)	Golgi retrograde trafficking, sorting and protein secretion (accelerated); delayed anterograde ER-to-Golgi trafficking/ Vesicular membrane; cytosol	NA	Altered GAGs (abnormal intra and extracellular decorin)	Knockin zebrafish. C. elegans model harbouring a Saul-Wilson causing missense variant failed to recapitulate the disease phenotype (cellular and clinical)	NA	2018	Ferreira et al 2018; Ferreira et al 2020
COG5	COG5-CDG	613612	AR	X	(X)		(X)				(X)				(X) (sensoneuronial deafness, hypohidrosis, neurogenic bladder)	Golgi retrograde trafficking, sorting and protein secretion (reduced)/ Vesicular membrane and cytosol	Type 2	Abnormal apoC-III IEF profile; abnormal Bkn patterns	Knockdown C. elegans model; CHO, HEK293T and HeLa deficient cellular models; yeast S. cerevisiae model (knockout strain); D. melanogaster deficient model only revealed defects in spermatogenesis	NA	2009	Tabbarah et al 2020;Wang et al 2020; Yin et al 2019; D'Souza et al 2020; Bailey-Blackburn et al 2016; Oka et al 2005; Kubota et al 2005;Ishii et al 2018; Zeevaert et al 2008; Ungar et al 2002
COG6 (defects cause a spectrum of diseases - one with a more multisystem presentation and the other with a predominant/ distinctive skin phenotype)	COG6-CDG (more severe, multisystemic phenotype)	614576	AR	X			(X)		(X)		(X) (joint contractures)		(X)	(X)	X (hypohidrosis); (X) (blood)		type 2	NA	HEK293Tdeficient cellular model; Yeast S. cerevisiae model (knockout strain); knockdown C. elegans model	NA	2010	Lugli et al 2021;Komlosi et al 2020; D'Souza et al 2020; Ishii et al 2018; Bailey-Blackburn et al 2016; Zeevaert et al 2008; Kubota et al 2005; Ungar et al 2002
	Shaheen syndrome (milder phenotype caused by deep intronic splice site mutation: c.1167-24A >G)	615328	AR	X								X			X (hyperthermia, hypohidrosis)		Normal	Residual enzymatic activity			2013
COG7	COG7-CDG	608779	AR	X		X	X		X		X (particularly joints)	(X)		X			Type 2	Abnormal apoC-III IEF profile; abnormal Bkn patterns	HEK293T-deficient cellular model ; Knockin D. melanogaster models; yeast S. cerevisiae model (knockout strain); knockdown C. elegans model	NA	2004	D'Souza et; Ishii et al 2018 al 2020; Frappolo et al 2017; Kubota et al 2005; Ungar et al 2002
	Congenital myasthenic syndrome	NA	AR							X							NA	NA	NA	AChEI	2021	Zhao et al 2021
COG8	COG8-CDG	611182	AR	X	X		X				X (particularly joints)			X			Type 2	Abnormal apoC-II IEFl profile	Knockout yeast S. cerevisiae model; Knockdown C.elegans model	NA	2007	D'Souza et al 2020;Arora et al 2019; Ishii et al 2018; Kubota et al 2005; Ungar et al 2002
DHDDS (defects cause a spectrum of diseases depending on the zygosity of the variant and probably on its type with more disruptive variants being linked with more severe and multisystem phenotypes)	DHDDS-CDG (retinitis pigmentosa; eye disease associated with misense variants)	613861	AR/ de novo		X											Dolichol biosynthesis (forms an heterodimer with NUS1)/ ER (cytosolic side)	Normal	Shortened serum and urine dolichols (with normal serum glycoproteins)	Knockdown drosophila model; Knockdown zebrafish model; Knockin (K42E missense variant) and conditional /photoreceptor-specific knockout mice models. No effects on glycosylation were detected in either model	NA	2011	Wood et al 2021; Brandwine et al 2021; Ramachandra Rao et al 2020; Zuchner et al 2011
	DHDDS-CDG (more severe, multisystemic phenotype associated with nonsense variants)			X	X		X	X	X						X (genital hypoplasia, deafness)		Type 1	NA	Knockout liver-specific mouse model	NA	2016	De Giorgi et al 2020; Sabry et al 2016
	DHDDS-CDG (multisystem phenotype with epileptic encephalopathy)	617836	AD	X													Normal	ICAM1 and LAMP1 hypoglycosylation; free cholesterol accumulation	NA	NA	2017	Courage et al 2021; Hamdan et al 2017
DOLK	DOLK-CDG	610768	AR			X				X		X				Dolichol biosynthesis/ ER	Type 1	Reduced α-DAG glycosylation (heart)	Yeast S. cerevisiae model (temperature sensitive mutant)	Heart transplantation	2007	Rush et al 2017; Lefeber et al 2011
DPM1	DPM1-CDG	608799	AR	X	X					X				X	X (blood)	Dolichol metabolism (Dol-P-Man biosynthesis)/ ER	Type 1	Reduced α-DAG glycosylation; high CK	Knockdown zebrafish model; knockout mice are embryonic lethal; yeast S. cerevisiae model (temperature sensitive mutant); knockout HAP1 and HEK293T cellular models	NA	2000	Labeau et al 2020;Bursle et al 2017; Marchese et al 2016; Janik et al 2003
DPM2	DPM2-CDG	615042	AR	X					X	X				X			Type 1	Accumulation of Dol-PP-GlcNAc2Man5; reduced α-DAG glycosylation; reduced ICAM1 and LAMP2 expression in fibroblasts; high CK	Knockdown zebrafish model; CHO (Lec15 and B4-2-1 mutants) deficient cellular model	NA	2012	Radenkovic et al 2021; Jones et al 2010
DPM3	DPM3-CDG (muscular dystrophy-dystroglycanopathy (limb-girdle), type C, 15)	612937	AR	X		X				X							Type 1	Reduced α-DAG and β-DAG glycosylation; high CK	Knockout HAP1 and HEK293T cellular models; knockdown zebrafish model	NA	2009	Radenkovic et al 2021; Labeau et al 2020; van Tol et al 2019
FCSK	FCSK-CDG	618324	AR	X	X				X		X (joint contractures)				X (pulmonary system)	Fucose salvage pathway/ Cytosol	NA	NA	Knockout HAP1cellular model	NA	2018	Ng et al 2018
G6PC3	Congenital neutropenia 4 (milder phenotype)	612541	AR			X			X				X	X	X (blood); (X) (genitourinary system)	Glucose metabolism (hydrolysis and transport)/ ER	NA	Gp91(phox) hypoglycosylation; truncated complex-type antennae N-glycans and core 2 O-glycans (neutrophil); elevated platelet factor 4 in patients with IBD; elevated constitutive expression of inflammatory cell surface markers (CD11b, CD66b, and CD14), cytokines (IL-8), and ROS	Knockout mouse model; iPSCs and HAP1 knockout cellular models	G-CSF; hematopoietic stem cell transplantation; empagliflozin (SGLT2 inhibitor); vitamin B3 treatment; gene therapy (tested in vitro)	2009	Dasouki et al 2021; Bolton et al 2020;Wortmann et al 2020; Rahmani et al 2020; Hoffmann et al 2020; Cheung et al 2007
	Dursun syndrome (more severe phenotype with important pulmonary involvement resulting in early death)		AR										X	X	X (blood, pulmonary system); X (early fatal outcomes)		NA				2009
GET4	GET4-CDG (multisystem disease with predominant neurological involvement)	612056	AR	X							X			X		ER-Golgi transport/ Golgi	Type 2	NA	NA	NA	2020	Tambe et al 2020
GFPT1	GFPT1-CDG (congenital myasthenia 12)	610542	AR							X					X (PNS)	Hexosamine biosynthesis (fructose-6-phosphate to glucosamine-6-phosphate conversion)/ Cytosol	Type 1	Mildly increased CK; reduced AChR; decreased muscle protein glycosylation; reduced O-GlcNAc; tubular aggregates (or rimmed vacuoles)	Knockout mouse muscle-specific model; knockdown zebrafish model	Pyridostigmine	2011	Zhao et al 2021; Matsumoto et al 2019;Issop et al 2018; Willems et al 2016; Senderek et al 2011
GFUS	GFUS-CDG (predominantly neurological disease with remarkable gastrointestinal involvement)	137020	AR	X					X					X (mild facial)		Fucose biosynthesis/ Cytosol	NA	NA	NA	L-fucose supplementation (cognition, growth, and development improved)	2021	Hüllen et al 2021
GMPPA	GMPPA-CDG (alacrima, achalasia, and mental retardation syndrome)	615510	AR	X	X				X						X (alacrima)	Nucleotide-sugar synthesis and interconversion (GDP-mannose biosynthesis)/ Cytosol	Normal	Normal serum protein glycosylation and increased levels of GDP-mannose; α-DAG hyperglycosylation (mouse model)	Knockout mouse model	Dietary mannose restriction (tested in a mouse model)	2013	Franzka et al 2021;Diaz et al 2019; Benítez et al 2018
GMPPB (defects cause a wide spectrum of muscular dystrophy and congenital myasthenia phenotypes which may overlap)	GMPPB-CDG (muscular dystrophy-dystroglycanopathy ype A14; more severe phenotype, ranging from MEB to FCMD/ type B14; phenotype of intermediate severity/ type C14; milder, limb-girdle and most common GMPPB-associated phenotype)	615350/ 615351/ 615352	AR	X	X	X			X	X (including rhabdomyolysis)				X	X (sensorineural deafness; fatigability)	Nucleotide-sugar synthesis and interconversion (GDP-mannose biosynthesis)/ Cytosol	Normal	Increased CK; DAG hypoglycosylation (α and β); β-DAG mobility shift; mildly reduced AChR (only in patients with a congenital myasthenia phenotype)	Knockdown zebrafish model	NA/ Steroid therapy/ Pyridostigmine and/or salbutamol (only for patients with a congenital myasthenia phenotype)	2013	Zhao et al 2021;Sung et al 2020; Bobadilla-Quesada et al 2020; Astrea et al 2018; Fecarotta et al 2018; Panicucci et al 2017; Carss et al 2013
GNE	Nonaka myopathy (loss of function variants)	605820	AR							X						Sialic acid biosynthesis/ Cytosol	Normal	Increased CK; increased glycosphingolipids (serum and fibroblasts); NCAM1 hypoglycosylation; reduced serum and muscle SA; MRI testing identified several stage-specific muscle alterations; histologic findings autophagic rimmed vacuoles with inclusion bodies	Knockin (with variable human phenotype reproducibility) and transgenic mice models. Knockout mice were incompatible with life; knockdown and transgenic zebrafish models; CHO (Lec3 mutants) and mESC deficient cellular models	Aceneuramic acid; ManNAc supplementation (clinicaltrials.govNCT04231266); gene therapy (adeno-associated virus)	2001	Lochmuller et al 2021; Chakravorty et al 2020; Liu et al 2021; Reyngoud et al 2020; Benyamini et al 2020; Chan et al 2016; Willems et al 2016; Daya et al 2014
	Sialuria (clinical manifestations often have a transient and shifting nature; gain of function variants)	269921	AD	X			X				(X) (particularly joint laxity)		(X)	X	(X) (blood)		Normal	Increased free urinary SA	Transgenic mouse model (FVBN-GNR-R263L); CHO-deficient cellular model	NA	1999	Nunez Martinez et al 2019; Kreuzmann et al 2017; Champaigne et al 2016; Bork et al 2007
GNPNAT1	GNPNAT1-CDG	616510	AR								X					Activated sugar biosynthesis (de novo biosynthesis of UDP-GlcNac)/ Cytosol	NA	NA	Knockout mouse model is embyonic lethal	NA	2020	Ul Ain et al 2020
GORAB	GORAB-CDG (geroderma osteodysplasticum)	231070	AR								X	X		X (age-related aggravation)		Golgi/ vesicular trafficking (COPI scaffolding factor)/ Cytosol and Golgi	Normal	Hyposialylation (patient fibroblasts); proteoglycan reduced glycanation (mouse model)	Knockout D. melanogaster models; conditional (bone cell-types specific) knockout mice models; complete knockout is lethal in mice; MEFs knockout cellular model	Bisphosphonate and vitamin D	2008	Chan et al 2018; Kovacs et al 2018; Kariminejad et al 2017; Takeda et al 2017
GOSR2 (defects cause a spectrum of different diseases with higher severity being associated with compound variants)	GOSR2-CDG (progressive myoclonic epilepsy 6; milder phenotype associated with c.430G>T mutation)	614018	AR	X	(X)						(X)					ER-Golgi; vesicular trafficking / Vesicular membrane; cytosol	NA	High CK levels (variable)	Knockdown and transgenic D. melanogaster models; Knockout and knockin yeast S. cerevisiae models	NA	2011	Henige et al 2021; Lambrechts et al 2019; Larson et al 2018; Völker et al 2017; Praschberger et al 2017
	GOSR2-CDG (muscular dystrophy-dystroglycanopathy; more severe phenotype associated with compound heterozygous variants)	NA	AR	X						X								α-DAG hypoglycosylation; high CK levels	NA		2018
MPDU1	MPDU1-CDG	609180	AR	X	X	X			X			X			X (pulmonary system, blood)	Dolichol metabolism/ ER	Type 2	Accumulation of truncated oligosaccharides Man(5)GlcNAc2 and Man(9)GlcNAc(2); High CK (variable); α-DAG hypoglycosylation	CHO (Lec35 mutant) deficient cellular model	NA	2001	van Tol et al 2019; Kranz et al 2001
NANS	NANS-CDG (spondyloepimetaphyseal dysplasia, Camera-Genevieve type)	610442	AR	X	X						X (including joint hypermobility)			X		Sialic acid biosynthesis/ Cytosol	Normal	Increased ManNAc (in plasma and urine) which is suggested to correlate with disease severity	Knockout iPSC model; knockdown zebrafish model	SA supplementation (tested in a zebrafish model and one patient)	2016	den Hollander et al 2021; Bu et al 2020; van Karnebeek et al 2016
NUS1 (defects cause different diseases depending on the zygosity of the variants)	NUS1-CDG	617082	AR	X	X						X				X (hearing impairment)	Dolichol biosynthesis (forms an heterodimer with DHDDS)/ ER	Type 1	LAMP1 and ICAM1 hypoglycosylation; Increased Dol18/Dol19 in urine and tissues; free cholesterol accumulation	Yeast S. cerevisiae and S. pombe models (knockout strains); conditional knockout MEF cellular model	NA	2014	Edani et al 2020; Zdrazilova et al 2020; Park et al 2014
	Mental retardation, autosomal dominant 55, with seizures (de novo mutations)	617831	AD	X							(X)				(X) (dyslipidemia, diabetes)		Normal	ICAM1 and LAMP1 hypoglycosylation; free cholesterol accumulation	Knockout liver-specific mouse model	NA	2017	Chen et al 2021;Courage et al 2021; Araki et al 2020; Den et al 2019
PGM1	PGM1-CDG	614921	AR	(X)		(X)	X			X (including rhabdomyolysis)				X	X (blood, endocrine)	Glucose metabolism and monosaccharide interconversion/ Cytosol	Type 1/2	High CK (variable); PGM1 enzyme deficiency (measured in DBS); decreased ICAM-1 expression. Galactose supplementation normalized ICAM-1 expression; UDP-Glucose and UDP-Galactose depletion. Levels are restored upon galactose supplementation Also to monitor response to galactose treatment, through glycoprofilling, glycan-indexes were defined: 1) lack of complete glycans (LOCGI) and 2) lack of galact…	Knockout mouse model is embryonic lethal	Galactose supplementation and heart transplantation	2009	Conte et al 2020; Donoghue et al 2020; Altassan et al 2019; Radenkovic et al 2019; Abu Bakar et al 2018; Balakrishnan et al 2019
PGM3	PGM3-CDG (immunodeficiency 23)	615816	AR	X					X		(X)		X	X		Activated sugar biosynthesis (UDP-GlcNAc through GlcNAc-6-P; GlcNAc-1-P conversion)/ Cytosol	Normal	Increased IgE levels; abnormal GP130 glycosylation; decreased UDP-GlcNAc levels; hyposialylation of O-linked serum glycans with elevated T/sialyl-T ratios levels; variable reductions in the levels of branched glycans, namely tri- and tetra-antennary N-glycans in leukocytes; hypogalactosylation of total serum N-glycans	Knockin mice models; Knockout mice are unviable; D. melanogaster hypomorphic model	Hematopoietic stem cell transplantation and GlcNAc supplementation (tested in vitro)	2014	Fusaro et a 2021; García-García et al 2020; Mariappa et al 2011; Greig et al 2007
SEC23B	SEC23B-CDG (dyserythropoietic anemia type II)	224100	AR				X (and spleen)								X (blood)	COPII ER-Golgi intracellular trafficking/ Vesicular membrane and cytosol	NA	Hypoglycosylation of red blood cell membranes, most distinctively of band 3	Stable knockdown K562 cellular model; knockout mice are unviable, and knockout zebrafish do not mimic human phenotype	Hematopoietic stem cell transplantation	2009	King et al 2021; Chen et al 2021; De Rosa et al 2020; Khoriatya et al 2018; Bianchi et al 2016
SLC10A7	SLC10A7-CDG (short stature, amelogenesis imperfecta, and skeletal dysplasia with scoliosis)	618363	AR	(X)							X			X	(X) (hearing impairment)	Golgi homeostasis, GAGs and glycoprotein trafficking/ Plasma membrane	Type 2 (w/ GlcNAc-lacking N-glycans)	Decreased sialylation, increased high-mannose glycans and a characteristic increase in glycans lacking GlcNAc; abnormal hpt N-glycosylation; reduced HS	Knockout mouse model; knockdown zebrafish model; knockout HAP1 cellular model	NA	2020	Karakus et al 2020; Dubail et al 2018; Laugel-Haushalter et al 2019; Ashikov et al 2018; Dubail et al 2018
SLC35A1	SLC35A1-CDG	603585	AR	X										X	X (blood, behavioral problems)	CMP-sialic acid transport/ Golgi	Type 2	Platelet hyposialylation; Serum N-glycans hyposialylation with dominant defect on _x000B_2,3 linked sialylation.	Knockout HEK293T, CHO, HAP1, murine microglial BV2 cellular models; Conditional megakarocyte-specific knockout mouse model	SA and N-acetyl-D-mannosamine (tested in vitro)	2018	Ma et al 2021; Szulc et al 2021;Urbanek et al 2020; Kauskot et al 2018; Ng et al 2017; Mascarenhas et al 2017; Riemersma et al 2015
SLC35A2	SLC35A2-CDG (epileptic encephalopathy; high incidence of de novo variants)	300896	XLD	X	X				(X)		X			X		UDP-galactose transport/ Golgi	Type 2 (variable and with reported spontaneous normalization)	IgG Increased global high mannose glycans and fucosylation with severy reduced global galactosylation and sialylation ; NPCRS (to measure the effect of galactose supplementation )	Knockout CHO (Lec8 mutant),HEK293T, and HepG2 cellular models	Galactose supplementation	2005	Quelhas et al 2021; Szulc et al 2020; Miyamoto et al 2019; Ng et al 2019
SLC35A3	SLC35A3-CDG (arthrogryposis, mental retardation, and seizures)	615553	AR	X							X (including joint contractures)			X		UDP-GlcNAc transport/ Golgi	Normal	Decreased UDP-GlcNAc pool; significant reduction of tetraantennary N-glycans and increased bi- and triantennary N-glycans (absent in control cells); abnormal Bkn patterns	Knockout CHO, HEK293T, and HepG2 cellular models; naturally occurring cow model (holstein dairy cattle); yeast K. lactis mutant 3 models	NA	2013	Szulc et al 2020; Miyake et al 2020;Toscanini et al 2019; Edmondson et al 2017; Marini et al 2016;Thomsen et al 2006
SLC35C1	SLC35C1-CDG (leukocyte adhesion deficiency II)	266265	AR	X							(X)		X	X	X (blood)	GDP-fucose transport/ Golgi	Normal	Absent SLeX ligand (Bombay blood group); plasma proteins with global decreased fucosylation; IgG severe hypofucosylation	Knockout CHO and MEFs cellular models; knockout and conditional hematopoietic cell-specific knockout mice models	Fucose supplementation	2013	Cooper et al 2020; Chan et al 2016; Lu et al 2010; Yakubenia et al 2008
SLC35D1	SLC35D1-CDG (Schneckenbecken dysplasia)	269250	AR								X				X (stillborn or lethal in neonatal period)	UDP-sugar transport (UDP-GlcUA and UDP-GalNAc the best characterized involved in chondroitin biosynthesis)/ Golgi	NA	NA	Naturally occurring dog model; knockout mouse model. The phenotype seen in these mice was similar to that observed in humans and also resulted in early lethality	NA	2001	Letko et al 2020; Rautengarten et al 2019; Furuichi et al 2009; Hiraoka et al 2007
SLC39A8	SLC39A8-CDG	616721	AR	X	X (strabismus)						X (mainly short stature)			(X)		Multi-cation transport, including Mn2+ which indirectly affects Mn2+ glycosylation/ Plasma membrane	Type 2	Decreased plasma zinc and manganese; increased urine zinc and manganese; increased asialo-agalactosylated glycan A2G1S1 and decreased bisected structures	Knockout zebrafish model; complete knockout is embryonic lethal in mice. Conditional knockout mice models (including liver and heart-specific) were created; knockout HAP1 cellular model	Galactose and uridine	2007	Bonaventura et al 2021; Park et al 2020;Haller et al 2018;Winslow et al 2020; Nebert and Liu 2019
SLC9A7	SLC9A7-CDG (intellectual developmental disorder, X-linked 108)	301024	XLR	X							X (clinodactyly)			(X)		Golgi pH regulation and trafficking/ Golgi	Normal	High ratio of the trisialo/disialo oligosaccharide chain (hyposialylation detected with affinity chromatography-mass spectrometry)	NA	NA	2015	Khayat et al 2019
SRD5A3	SRD5A3-CDG	612379	AR	X	X						(X)	(X)		X	(X) (blood)	Dolichol biosynthesis/ ER	Type 1	Facial dysmorphia may serve as a diagnostic biomarker	Conditional cerebellum-specific knockout mouse model; complete knockout mice are unviable; knockin yeast S. cerevisiae	Gene therapy; drug repurposing (pre-clinical phase)	2019	Ben Ayed et al 2021; Jaeken et al 2020; Kousal et al 2019; Medina-Cano et al 2018;Cantagrel et al 2010
ST3GAL3 (defects cause a spectrum neurological phenotypes)	Epileptic encephalopathy 15	615006	AR	X										X		SA biosynthesis (sLeA)/ Golgi	NA	Normal serum CA19.9 antigen levels	iPSC model; knockout mouse model; knockout HeLa cellular model	NA	2010	Farajollahi et al 2020; Qi et al 2019; van Diepen et al 2018; Kiwamoto et al 2014; Edvardson et al 2013; Sturgill et al 2012
	Intellectual developmental disorder 12	611090	AR	X											(X) (pulmonary system)		NA	NA		NA	2013
SYNTAXIN 5	SYNTAXIN 5-CDG (skeletal dysplasia and hepatic disease)	603189	AR	X			X	X			X				X (blood, early lethality)	SNARE complex retrograde intra- and endosome trans-Golgi transport/ Golgi membrane	Type 2 ( serum transferrin hyposialylation with strong accumulation of high mannose structures and truncated glycans)	Non-sialylated apoCIII; hypercholesterolemia	Knockout HeLa cell model	NA	2011	Linders et al 2020
TGDS	TGDS-CDG (Catel-Manzke syndrome, micrognathia-digital-syndrome)	616145	AR			(X)					X (including joint contractures)			X		Glucose biosynthesis/ Unknown	NA	NA	NA	NA	2014	Boschann et al 2020
TMEM165	TMEM165-CDG	614727	AR	X	X		X				X			X	X (blood)	Golgi homeostasis (pH, Mn2+ and Ca2+ levels)/ Golgi	Type 2	Abnormal Bkn pattern; hypogalactosylation of total serum N-glycoproteins; LAMP2 hypoglycosylation	Knockout HEK293 cellular models; yeast S. cerevisiae models (knockout and transgenic strains); knockdown zebrafish model	Galactose and manganese supplementation; antisense-mediated therapeutic pseudoexon skipping (tested in vitro)	2012	Foulquier and Legrand 2020;Stribny et al 2020; Lebredonchel et al 2019; Bammens et al 2015
TMEM199	TMEM199-CDG	616829	AR				X									Late Golgi trafficking (in addition to intraorganellar pH regulation and iron homeostasis; VATPase pump subunit)/ Vacuolar membrane	Type 2	Abnormal apoCIII IEF profile; high CK; hypercholesterolemia, low ceruloplasmin and serum copper; N-glycan profiling shows low levels of α2,6-linked sialic acid on both nonfucosylated and fucosylated triantennary glycans	Knockout cellular models	Iron supplementation	2016	Vajro et al 2018; Miles et al 2017;Jansen et al 2016
TRAPPC9	Mental retardation 13	613192	AR	X										X	X (obesity); (X) (behavior)	ER-Golgi trafficking/ Vesicular membrane, ER, cis-Golgi and cytosol	NA	NA	Knockout mouse model; knockdown circadian neurons drosophila model	NA	2009	Kramer et al 2021;Ke et al 2020; Klein et al 2020; Yousefipour et al 2020
TRAPPC11	TRAPPC11-CDG (muscular dystrophy, type 2S)	615356	AR	X	X		(X)			X	X					ER-Golgi trafficking / Vesicular membrane and cytosol	Type 2	Increased CK; α-DG hypoglycosylation; abnormal apoCIII glycosylation (hyposialylation)	Knockin zebrafish model ("foie gras”)	NA	2013	Milev et al 2019;Wang et al 2018; Larson et al 2018;Fee et al 2017; DeRossi et al 2016; Liang et al 2015
TRIP11 (defects cause a spectrum of skeletal diseases whose higher severity appears to be directly related to residual enzymatic activity)	TRIP11-CDG (achondrogenesis, type IA; most severe phenotype associated with loss-of-function variants / osteochondrodysplasia; milder phenotype associated with hypomorphic variants)	200600/ 184260	AR								X (including joint laxity)			X	X (pulmonary system, stillborn or early death; teeth, dentinogenesis imperfect)	ER-Golgi trafficking and Golgi homeostasis/ Cis-Golgi	NA	LAMP1 and LAMP2 hypoglycosylation; decorin hypoglycosylation	Knockin mouse model; conditional and cell-type specific (including chondrocytes) knockout mice models; knock in MEFs and MEKs cellular models	NA	2010/ 2019	del Pino et al 2021; Medina et al 2020; Wehrle et al 2019;Bird et al 2018;Smits et al 2010; Follit et al 2008
UGDH	UGDH-CDG (developmental and epileptic encephalopathy 84)	618792	AR	X										X		GAGs and glycolipids biosynthesis (UDP-Glc/UDP-GlcA biosynthesis)/ Cytosol	NA	NA	Cerebral organoids; hypomorphic zebrafish model does not mimick the human phenotype described so far. Knockout drosophila, zebrafish, and mouse cause early and lethal gastrulation defects	NA	2020	Alhamoudi et al 2020; Hengel et al 2020
UGP2	UGP2-CDG (developmental and epileptic encephalopathy 83)	618744	AR	X	X									X		Glucose biosynthesis (glucose-1-phosphate to UDP-glucose conversion)/ Cytosol	NA	Reduced UDP-glucose levels; LAMP2 hypoglycosylation	Knockin and knockout ESCs and NSCs; knockin zebrafish model; knockin CHL cellular models	NA	2020	Perenthaler et al 2020; Durrant et al 2020
VMA21	Autophagic liver disease	300913	XLR				X							X	X (blood)	Late Golgi trafficking (in addition to intraorganellar pH regulation; VATPase chaperone)/ Vacuolar membrane	type 2	Abnormal apoCIII glycosylation (hyposialylation); truncated N-glycans with absent sialic acid and/or galactose residues (MALDI-TOF profiling ); low serum copper and ceruloplasmin; impaired lipid metabolism	NA	NA	2020	Cannata-Serio et al 2020
VPS13B	VPS13B-CDG (Cohen syndrome)	216550	AR	X	X						X (joint hypermobility)		X	X		Golgi trafficking/ Unknown	Normal	Significant and distinctive accumulation of agalactosylated fucosylatedvstructures Hex3HexNAc4dHex1; ICAM-1 and LAMP2 abnormal glycosylation	iPSCs; knockout mouse model; knockout HL60 cellular model; naturally occurring dog model (Border collie trapped neutrophil syndrome)	G-CSF and filgrastim	2003	Lhussiez et al 2021; Momtazmanesh et al 2020; Lee et al 2020; Kim et al 2019; Duplomb et al 2019; Shearman and Wilton 2011
Legend of the table
(X)	Distinctive (aids diagnosis and/or has a particular clinical relevance) clinical manifestation reported in < 50% of the patients
AAT	Alpha-1-antitrypsin
AAV	Adeno-associated virus
AChR	Acetylcholine receptor
AD	Autosomal dominant
AGA	Aspartylglucosaminidase
ALP	Alkaline phosphatase
ANA	Antinuclear antibody
AR	Autosomal recessive
Bkn	Bikunin
BMP	Bone morphogenetic proteins
CD109	Cluster of differentiation 109
CD116	Cluster of differentiation 116 or granulocyte-macrophage colony-stimulating factor receptor
CD24	Cluster of differentiation 24
CD37	Cluster of differentiation 37
CDP	Cytidine diphosphate
CHO	Chinese hamster ovary
CIGALT1	Core 1 Synthase, Glycoprotein-N-Acetylgalactosamine 3-Beta-Galactosyltransferase 1
CK	Creatine kinase
CMP	Cytidine-5'-monophosphate
CNS	Central nervous system
COPI	Coat protein complex I
COPII	Coat protein complex II
CPK	Creatine phosphokinase
CRP	C-reactive protein
CS	Chondroitin sulphate
CS/DS	Chondroitin sulfate (CS)/dermatan sulfate (DS)
DAG	Dystroglycan
DBS	Dried blood spots
DHDDS	Dehydrodolichyl Diphosphate Synthase Subunit
DS	Dermatan sulphate
EBs	Embryoid bodies
EGF	Epidermal growth factor
ER	Endoplasmic reticulum
ESCs	Embryonic stem cells
ESCs	Embryonic stem cells
ESR	Erythrocyte sedimentation rate
FCMD	Fukuyama congenital muscular dystrophy
FCMD	Fukuyama congenital muscular dystrophy
FGF23	Fibroblast growth factor 23
FKTN	Fukutin
FKTN	Stated before
FLAER	Fluorescently Labelled Aerolysin
GAGs	Glycosaminoglycans
GalNAc	N-acetylgalactosamine
Gb3/Gb4	Globotriaosylceramide/Globotetraosylceramide
G-CSF	Granulocyte colony stimulating factor
G-CSF	Granulocyte colony-stimulating factor
GDP	Guanosine phosphate
GlcNAc	N-acetylglucosamine
GlcUA	D-glucuronic acid
GMPPB	GDP-Mannose Pyrophosphorylase B
GnRH	Gonadotropin-releasing hormone
GP130	Glycoprotein 130
GPAPP	Golgi 3-prime phosphoadenosine 5-prime phosphate 3-prime phosphatase
GPI	Glycosylphosphatidylinositol
HDL	High density lipoprotein
Hp	Haptoglobin
Hpt	Haptoglobin
HS	Heparan sulfate
IBD	Inflammatory bowel disease
ICAM1	Intercellular Adhesion Molecule 1
IEF	Isoelectric focusing
Ig	Immunoglobulin
IL-8	Interleukin-8
iPSCs	Induced pluripotent stem cells
LacCer	Lactosylceramide
LAMP1	Lysosomal-associated membrane protein 1
LDL	Low Density Lipoprotein
LDL	Low density lipoprotein
LK	Linkeropathy
LLO	Lipid-linked oligosaccharide
LLO	Lipid-linked oligossacharide
LOCGI	Lack of Complete Glycan Index
LOGI	Lack of Galactose Index
MALDI-TOF	Matrix-Assisted Laser Desorption Ionization - Time of Flight
Man	Mannose
ManNAc	N-Acetylmannosamine
MEB	Muscle-eye-brain disease
MEF	Mouse embryonic fibroblasts
MPI	Mannose-6-phosphate isomerase
MRI	Magnetic resonance imaging
MRI	Magnetic resonance imaging
NA	Not available
NCAM1	Neural Cell Adhesion Molecule 1
NGI	Normal Glycan Index
NKG2D	Natural Killer Group 2D (NKG2D)
NPCRS	Nijmegen Paediatric CDG Rating Scale
NSCs	Neural stem cells
NUS1	NUS1 Dehydrodolichyl Diphosphate Synthase Subunit
OGT	O-linked N-acetylglucosamine transferase
OST	Oligosaccharyltransferase
PC1	Polycystin-1
PGM1	Phosphoglucomutase 1
PI-PLC	Phosphatidylinositol-specific phospholipase C
PNS	Peripheral nervous system
PTC	Premature termination codons
RBC	Red blood cells
RF	Rheumatoid factor
rhG-CSF	Recombinant human granulocyte colony-stimulating factor
ROS	Reactive Oxygen Species
SA	Sialic acid
sLeA	Sialyl Lewis A
SLeX	Sialyl Lewis X
SNARE	Soluble N-ethylmaleimide-sensitive-factor attachment protein receptor
STIM1	Stromal Interaction Molecule 1
STT3B	Dolichyl-diphosphooligosaccharide--protein glycosyltransferase subunit STT3B
Tf	Transferrin
TIEF	Transferrin isoelectric focusing
TRAP	Translocon-associated protein
TRC	transmembrane domain recognition complex or transmembrane recognition complex
UDP	Uridine diphosphate
UDP	Uridine diphosphate
VATPase	Vacuolar-type ATPase
WWS	Walker-Warburg syndrome
X	Clinical manifestation present in at least 50 % of the reported patients
XL	X-linked
